# Supplementary material for: Buffered Lugol's Iodine Preserves DNA Fragment Lengths
Source: Integr Org Biol. 2024 Jun 14;6(1):obae017. doi: 10.1093/iob/obae017 (PMC11182668; doi:10.1093/iob/obae017)
Supplement: obae017_Supplemental_File [file obae017_supplemental_file.zip]

Archive with 2 entries (2 files):
- Supplemental Table S1 - diceCT data supplement.xlsx
- Supplemental Table S2 - raw data.xlsx
