# Supplementary material for: Buffered Lugol's Iodine Preserves DNA Fragment Lengths
Source: Integr Org Biol. 2024 Jun 14;6(1):obae017. doi: 10.1093/iob/obae017 (PMC11182668; doi:10.1093/iob/obae017)
Supplement: obae017_Supplemental_File [file obae017_supplemental_file.zip › Supplemental Table S1 - diceCT data supplement.xlsx]

## Sheet: mass during dehydration EtOH
		Sample Mass by Ethanol Concentration by Tissue (listed in grams)
Specimen	Sex	Heart					Skin					Liver
		Initial	0.25	0.4	0.55	0.7	Initial	0.25	0.4	0.55	0.7	Initial	0.25	0.4	0.55	0.7
M5	F	.178g	.173g	.171g	.159g	.142g	.270g	.249g	.234g	.177g	.129g	1.657 g	1.637g	1.576g	1.502g	1.383g
M6	F	.184g	.161g	.162g	.142g	.146g	.346g	.295g	.246g	.144g	.181g	2.128g	2.099g	2.057g	1.952g	1.803g
M7	M	.246g	.245g	.235g	.218g	.208g	.504g	.492g	.358g	.310g	.295g	2.638g	2.593g	2.567g	2.481g	2.317g
M8	M	.348g	.336g	.322g	.298g	.281g	.633g	.618g	.604g	.473g	.385g	2.476g	2.410g	2.351g	2.258g	2.104g
M9	M	.305g	.298g	.289g	.269g	.258g	.394g	.579g	.505g	.310g	.294g	2.335g	2.280g	2.240g	2.139g	1.990g
M10	M	.196g	.186g	.182g	.149g	n/a	.451g	.550g	.421g	.309g	n/a	2.309g	2.138g	2.104g	1.829g	n/a
M11	M	.272g	.257g	.249g	.223g	n/a	.747g	.597g	.507g	.408g	n/a	2.314g	2.235g	2.207g	2.007g	n/a
M12	M	.216g	.196g	.186g	.167g	n/a	.497g	.341g	.297g	.288g	n/a	2.337g	2.207g	2.191g	1.985g	n/a
M13	M	.249g	.233g	.227g	.201g	n/a	.394g	.330g	.294g	.278g	n/a	2.383g	2.224g	2.165g	1.937g	n/a
M14	F	.197g	.187g	.184g	.162g	n/a	.359g	.244g	.221g	.212g	n/a	1.895g	1.812g	1.785g	1.596g	n/a
M15	M	.256g	.245g	.244g	.221g	n/a	.675g	.523g	.473g	.426g	n/a	2.144g	2.017g	1.972g	1.888g	n/a
M16	M	.259g	.242g	.242g	.229g	n/a	.581g	.412g	.382g	.320g	n/a	2.247g	2.175g	2.136g	2.081g	n/a
M17	F	.206g	.191g	.191g	.183g	n/a	.557g	.365g	.374g	.322g	n/a	2.085g	2.014g	2.007g	1.944g	n/a
M18	F	.209g	.199g	.192g	.187g	n/a	.619g	.394g	.351g	.331g	n/a	2.342g	2.265g	2.222g	2.171g	n/a
M19	M	.232g	.223g	.215g	.208g	n/a	.453g	.362g	.293g	.270g	n/a	1.955g	1.866g	1.846g	1.798g	n/a
M20	F	.173g	.174g	.162g	.160g	n/a	.313g	.328g	.318g	.282g	n/a	1.769g	1.739g	1.708g	1.693g	n/a
M21	F	.192g	.183g	.177g	.173g	n/a	.281g	.270g	.242g	.250g	n/a	1.865g	1.790g	1.766g	1.765g	n/a
M22	F	.293g	.287g	.275g	.268g	n/a	.403g	.399g	.407g	.334g	n/a	1.858g	1.799g	1.774g	1.735g	n/a
M23	F	.232g	.221g	.218g	.206g	n/a	.403g	.453g	.451g	.328g	n/a	1.828g	1.754g	1.731g	1.681g	n/a
M24	M	.219g	.217g	.214g	.202g	n/a	.397g	.390g	.383g	.316g	n/a	1.735g	1.563g	1.670g	1.616g	n/a
M25	M	.251g	.248g	.236g	.230g	n/a	.698g	.708g	.592g	.531g	n/a	2.652g	2.572g	2.523g	2.471g	n/a
M26	F	.209g	.205g	.197g	.187g	n/a	.596g	.564g	.505g	.454g	n/a	2.308g	2.242g	2.185g	2.105g	n/a
M27	M	.261g	.237g	.228g	.224g	n/a	.583g	.541g	.525g	.452g	n/a	2.897g	2.816g	2.775g	2.679g	n/a
M28	M	.324g	.305g	.296g	.290g	n/a	.662g	.617g	.593g	.458g	n/a	2.907g	2.846g	2.761g	2.666g	n/a
M29	F	.184g	.172g	.172g	.288g	n/a	.264g	.211g	.203g	.415g	n/a	1.881g	1.857g	1.794g	2.642g	n/a

## Sheet: Mass for each stain protocol
	Mass of Quartered Samples by Stain and Tissue (listed in grams)
Specimen	Heart				Skin				Liver
	I2KI	I2	Buffered	EtOH	I2KI	I2	Buffered	EtOH	I2KI	I2	Buffered	EtOH
M5	.024g	.024g	.035g	.034g	.022g	.021g	.026g	.021g	.268g	.370g	.264g	.264g
M6	.025g	.038g	.022g	.031g	.037g	.029g	.041g	.029g	.432g	.363g	.477g	.365g
M7	.044g	.042g	.037g	.046g	.058g	.043g	.065g	.063g	.655g	.465g	.562g	.443g
M8	.060g	.064g	.042g	.062g	.078g	.072g	.066g	.076g	.606g	.469g	.493g	.374g
M9	.054g	.066g	.044g	.050g	.060g	.054g	.054g	.044g	.486g	.403g	.377g	.569g
M10	.038g	.026g	.030g	.018g	.076g	.072g	.056g	.045g	.586g	.381g	.397g	.339g
M11	.053g	.047g	.022g	.045g	.069g	.125g	.089g	.073g	.475g	.411g	.431g	.555g
M12	.038g	.037g	.034g	.027g	.064g	.058g	.062g	.066g	.449g	.316g	.581g	.519g
M13	.061g	.039g	.042g	.025g	.081g	.048g	.038g	.050g	.414g	.462g	.612g	.294g
M14	.041g	.029g	.038g	.027g	.041g	.032g	.032g	.041g	.373g	.295g	.621g	.187g
M15	.045g	.051g	.039g	.053g	.103g	.083g	.116g	.079g	.347g	.586g	.390g	.363g
M16	.045g	.063g	.050g	.036g	.068g	.083g	.070g	.066g	.468g	.334g	.568g	.474g
M17	.035g	.049g	.040g	.025g	.073g	.068g	.055g	.054g	.541g	.341g	.490g	.316g
M18	.043g	.039g	.052g	.017g	.079g	.092g	.077g	.083g	.450g	.426g	.626g	.415g
M19	.029g	.048g	.060g	.029g	.058g	.042g	.064g	.064g	.622g	.309g	.350g	.265g
M20	.051g	.032g	.028g	.023g	.057g	.075g	.052g	.088g	.471g	.280g	.368g	.391g
M21	.059g	.028g	.041g	.026g	.065g	.073g	.069g	.073g	.275g	.331g	.522g	.491g
M22	.065g	.064g	.056g	.066g	.048g	.053g	.152g	.101g	.299g	.594g	.295g	.427g
M23	.032g	.051g	.050g	.043g	.133g	.066g	.101g	.065g	.486g	.413g	.310g	.335g
M24	.046g	.046g	.040g	.029g	.062g	.092g	.096g	.076g	.381g	.337g	.431g	.296g
M25	.043g	.081g	.042g	.044g	.123g	.190g	.109g	.145g	.436g	.642g	.585g	.485g
M26	.049g	.046g	.035g	.035g	.126g	.125g	.122g	.126g	.328g	.436g	.594g	.557g
M27	.067g	.040g	.042g	.027g	.129g	.118g	.091g	.097g	.667g	.747g	.348g	.631g
M28	.074g	.076g	.056g	.052g	.162g	.105g	.096g	.107g	.277g	.806g	.685g	.648g
M29	.035g	.027g	.054g	.025g	.050g	.054g	.043g	.057g	.512g	.534g	.286g	.223g

## Sheet: Mass for extractions
	Mass for Extractions by Stain and Tissue (listed in grams)
Specimen	Heart				Skin				Liver
	I2KI	I2	Buffered	EtOH	I2KI	I2	Buffered	EtOH	I2KI	I2	Buffered	EtOH
M5	.026g	.026g	.034g	.035g	.023g	.024g	.017g	.023g	.030g	.032g	.032g	.028g
M6	.026g	.038g	.021g	.037g	.033g	.024g	.040g	.034g	.033g	.026g	.025g	.020g
M7	.034g	.038g	.030g	.046g	.027g	.022g	.031g	.031g	.029g	.022g	.034g	.034g
M8	.021g	.027g	.029g	.024g	.040g	.029g	.030g	.024g	.030g	.023g	.021g	.034g
M9	.037g	.035g	.032g	.036g	.033g	.025g	.037g	.021g	.034g	.031g	.030g	.021g
M10	.033g	.031g	.031g	.021g	.027g	.036g	.029g	.020g	.034g	.028g	.018g	.037g
M11	.023g	.022g	.029g	.020g	.021g	.035g	.030g	.028g	.018g	.027g	.019g	.033g
M12	.036g	.026g	.037g	.026g	.028g	.030g	.032g	.029g	.024g	.036g	.028g	.027g
M13	.030g	.037g	.036g	.034g	.036g	.029g	.022g	.038g	.023g	.025g	.028g	.028g
M14	.025g	.028g	.022g	.033g	.023g	.021g	.022g	.022g	.035g	.023g	.033g	.032g
M15	.023g	.026g	.022g	.030g	.034g	.029g	.035g	.034g	.025g	.018g	.024g	.025g
M16	.033g	.028g	.025g	.028g	.026g	.029g	.031g	.034g	.029g	.024g	.027g	.034g
M17	.019g	.031g	.025g	.027g	.028g	.029g	.028g	.032g	.032g	.023g	.022g	.032g
M18	.023g	.028g	.033g	.019g	.026g	.029g	.031g	.027g	.018g	.020g	.026g	.021g
M19	.031g	.035g	.033g	.029g	.032g	.026g	.030g	.025g	.020g	.025g	.027g	.023g
M20	.030g	.025g	.027g	.024g	.027g	.027g	.025g	.024g	.027g	.028g	.033g	.023g
M21	.025g	.024g	.027g	.025g	.029g	.033g	.023g	.022g	.032g	.027g	.025g	.034g
M22	.026g	.032g	.018g	.030g	.018g	.026g	.028g	.032g	.020g	.029g	.035g	.026g
M23	.032g	.023g	.034g	.022g	.033g	.023g	.025g	.019g	.021g	.022g	.029g	.018g
M24	.022g	.033g	.020g	.034g	.027g	.034g	.023g	.028g	.027g	.029g	.018g	.029g
M25	.026g	.021g	.023g	.018g	.028g	.030g	.028g	.026g	.025g	.022g	.017g	.027g
M26	.022g	.025g	.033g	.031g	.019g	.020g	.032g	.018g	.030g	.021g	.021g	.029g
M27	.035g	.026g	.029g	.027g	.021g	.017g	.033g	.019g	.028g	.033g	.022g	.027g
M28	.035g	.031g	.034g	.035g	.029g	.025g	.034g	.033g	.026g	.028g	.023g	.018g
M29	.033g	.032g	.029g	.027g	.027g	.028g	.034g	.026g	.019g	.025g	.019g	.030g
