# Supplementary material for: Buffered Lugol's Iodine Preserves DNA Fragment Lengths
Source: Integr Org Biol. 2024 Jun 14;6(1):obae017. doi: 10.1093/iob/obae017 (PMC11182668; doi:10.1093/iob/obae017)
Supplement: obae017_Supplemental_File [file obae017_supplemental_file.zip › Supplemental Table S2 - raw data.xlsx]

## Sheet: Sheet1
dsDNA Fragment Sizes (no. base pairs) and Concentrations (ng/ul) listed by specimen no., staining regime, and tissue type
Specimen #	Stain	Tissue	Peak Fragment Size (no. base pairs)	DNA Concentration ng/ul
M5	I2KI	Skin	53	15.87
M5	I2KI	Liver	70	11.28
M5	I2KI	Heart	85	9.18
M5	I2	Skin	65	11.816
M5	I2	Liver	67	12.21
M5	I2	Heart	63	11.565
M5	Buffered	Skin	44	3.872
M5	Buffered	Liver	91	20.664
M5	Buffered	Heart	115	10.731
M5	EtOH	Skin	117	26.353
M5	EtOH	Liver	73	121.68
M5	EtOH	Heart	87	18.54
M6	I2KI	Skin	49	12.87
M6	I2KI	Liver	51	14.884
M6	I2KI	Heart	80	3.838
M6	I2	Skin	76	7.839
M6	I2	Liver	60	8.788
M6	I2	Heart	35	3.724
M6	Buffered	Skin	111	7.685
M6	Buffered	Liver	98	13.11
M6	Buffered	Heart	133	3.654
M6	EtOH	Skin	94	17.085
M6	EtOH	Liver	121	49.536
M6	EtOH	Heart	115	4.576
M7	I2KI	Skin	54	5.916
M7	I2KI	Liver	69	7.11
M7	I2KI	Heart	46	2.898
M7	I2	Skin	78	2.365
M7	I2	Liver	67	15.045
M7	I2	Heart	55	1.708
M7	Buffered	Skin	111	5.368
M7	Buffered	Liver	101	28.12
M7	Buffered	Heart	117	4.925
M7	EtOH	Skin	109	7.497
M7	EtOH	Liver	94	29.103
M7	EtOH	Heart	114	5.152
M8	I2KI	Skin	38	4.81
M8	I2KI	Liver	63	20.216
M8	I2KI	Heart	54	2.496
M8	I2	Skin	101	2.52
M8	I2	Liver	73	6.251
M8	I2	Heart	94	7.65
M8	Buffered	Skin	112	7.83
M8	Buffered	Liver	115	28.272
M8	Buffered	Heart	75	3.168
M8	EtOH	Skin	105	16.52
M8	EtOH	Liver	104	85.183
M8	EtOH	Heart	138	12.704
M9	I2KI	Skin	39	3.124
M9	I2KI	Liver	51	4.092
M9	I2KI	Heart	46	2.416
M9	I2	Skin	73	1.988
M9	I2	Liver	52	7.686
M9	I2	Heart	53	1.65
M9	Buffered	Skin	134	3.128
M9	Buffered	Liver	85	11.84
M9	Buffered	Heart	132	17.629
M9	EtOH	Skin	108	5.832
M9	EtOH	Liver	103	20.74
M9	EtOH	Heart	97	12.168
M10	I2KI	Skin	52	6.864
M10	I2KI	Liver	60	10.244
M10	I2KI	Heart	70	8.505
M10	I2	Skin	90	9.516
M10	I2	Liver	86	16.2
M10	I2	Heart	78	3.841
M10	Buffered	Skin	98	24.442
M10	Buffered	Liver	130	24.36
M10	Buffered	Heart	116	12.546
M10	EtOH	Skin	125	17.873
M10	EtOH	Liver	83	85.484
M10	EtOH	Heart	128	19.38
M11	I2KI	Skin	62	2.366
M11	I2KI	Liver	81	21.164
M11	I2KI	Heart	81	3.876
M11	I2	Skin	72	1.145
M11	I2	Liver	68	5.88
M11	I2	Heart	113	5.131
M11	Buffered	Skin	161	4.995
M11	Buffered	Liver	120	15.525
M11	Buffered	Heart	135	9.9
M11	EtOH	Skin	124	18.422
M11	EtOH	Liver	96	69.12
M11	EtOH	Heart	248	11.615
M12	I2KI	Skin	85	4.023
M12	I2KI	Liver	82	11.4
M12	I2KI	Heart	61	3.179
M12	I2	Skin	105	7.807
M12	I2	Liver	61	9.24
M12	I2	Heart	101	6.723
M12	Buffered	Skin	128	10.033
M12	Buffered	Liver	116	18.648
M12	Buffered	Heart	168	22.05
M12	EtOH	Skin	109	11.648
M12	EtOH	Liver	84	68.816
M12	EtOH	Heart	137	20.328
M13	I2KI	Skin	66	2.98
M13	I2KI	Liver	42	28.674
M13	I2KI	Heart	56	2.112
M13	I2	Skin	69	2.862
M13	I2	Liver	58	12.384
M13	I2	Heart	85	2.145
M13	Buffered	Skin	60	4.292
M13	Buffered	Liver	57	21.473
M13	Buffered	Heart	72	3.515
M13	EtOH	Skin	58	5.038
M13	EtOH	Liver	111	34.515
M13	EtOH	Heart	124	22.185
M14	I2KI	Skin	59	3.683
M14	I2KI	Liver	42	9.432
M14	I2KI	Heart	59	1.344
M14	I2	Skin	125	17.64
M14	I2	Liver	56	17.816
M14	I2	Heart	55	3.927
M14	Buffered	Skin	170	8.88
M14	Buffered	Liver	68	23.074
M14	Buffered	Heart	177	13.338
M14	EtOH	Skin	94	89.4
M14	EtOH	Liver	173	13.617
M14	EtOH	Heart	134	7.029
M15	I2KI	Skin	55	3.471
M15	I2KI	Liver	59	20.59
M15	I2KI	Heart	78	3.72
M15	I2	Skin	94	3.895
M15	I2	Liver	65	35.112
M15	I2	Heart	63	7.029
M15	Buffered	Skin	106	4.176
M15	Buffered	Liver	89	34.869
M15	Buffered	Heart	124	4.968
M15	EtOH	Skin	105	20.164
M15	EtOH	Liver	80	82.615
M15	EtOH	Heart	162	9.05
M16	I2KI	Skin	62	21.66
M16	I2KI	Liver	56	26.69
M16	I2KI	Heart	50	4.814
M16	I2	Skin	82	10.317
M16	I2	Liver	62	16.92
M16	I2	Heart	121	28.854
M16	Buffered	Skin	157	9.882
M16	Buffered	Liver	83	37.105
M16	Buffered	Heart	132	8.26
M16	EtOH	Skin	108	5.412
M16	EtOH	Liver	75	56.21
M16	EtOH	Heart	145	26.936
M17	I2KI	Skin	63	10.48
M17	I2KI	Liver	56	14.112
M17	I2KI	Heart	96	7.276
M17	I2	Skin	81	24.51
M17	I2	Liver	84	39.2
M17	I2	Heart	60	7.136
M17	Buffered	Skin	109	16.306
M17	Buffered	Liver	98	39.6
M17	Buffered	Heart	152	31.626
M17	EtOH	Skin	97	53.815
M17	EtOH	Liver	92	130.8
M17	EtOH	Heart	144	38.01
M18	I2KI	Skin	39	13.778
M18	I2KI	Liver	81	30.576
M18	I2KI	Heart	39	7.168
M18	I2	Skin	88	9.46
M18	I2	Liver	91	23.184
M18	I2	Heart	76	3.19
M18	Buffered	Skin	0	0
M18	Buffered	Liver	102	14.276
M18	Buffered	Heart	105	25.95
M18	EtOH	Skin	112	59.898
M18	EtOH	Liver	84	68.326
M18	EtOH	Heart	152	20.216
M19	I2KI	Skin	49	25.95
M19	I2KI	Liver	65	15.251
M19	I2KI	Heart	60	15.529
M19	I2	Skin	97	16.974
M19	I2	Liver	75	35.07
M19	I2	Heart	59	18
M19	Buffered	Skin	120	28.704
M19	Buffered	Liver	66	31.008
M19	Buffered	Heart	92	4.65
M19	EtOH	Skin	99	23.436
M19	EtOH	Liver	83	56.248
M19	EtOH	Heart	108	15.366
M20	I2KI	Skin	37	22.875
M20	I2KI	Liver	59	35.733
M20	I2KI	Heart	54	18.387
M20	I2	Skin	83	13.532
M20	I2	Liver	56	39.8
M20	I2	Heart	94	13.392
M20	Buffered	Skin	68	17.82
M20	Buffered	Liver	81	51.516
M20	Buffered	Heart	99	17.889
M20	EtOH	Skin	108	43.12
M20	EtOH	Liver	86	122.01
M20	EtOH	Heart	110	34.026
M21	I2KI	Skin	33	33.969
M21	I2KI	Liver	70	62.22
M21	I2KI	Heart	77	40.803
M21	I2	Skin	82	12.546
M21	I2	Liver	75	28.854
M21	I2	Heart	78	8.791
M21	Buffered	Skin	99	14.352
M21	Buffered	Liver	92	50.66
M21	Buffered	Heart	62	11.36
M21	EtOH	Skin	105	28.704
M21	EtOH	Liver	76	108.504
M21	EtOH	Heart	105	45.258
M22	I2KI	Skin	74	18.096
M22	I2KI	Liver	71	36.936
M22	I2KI	Heart	58	13.11
M22	I2	Skin	37	6.348
M22	I2	Liver	50	28.34
M22	I2	Heart	50	8.004
M22	Buffered	Skin	109	17.484
M22	Buffered	Liver	66	58.806
M22	Buffered	Heart	312	7.854
M22	EtOH	Skin	102	13.566
M22	EtOH	Liver	92	122.64
M22	EtOH	Heart	128	22.914
M23	I2	Liver	57	28.797
M23	I2KI	Skin	40	23.793
M23	I2	Skin	84	5.916
M23	EtOH	Skin	99	26.082
M24	I2KI	Skin	53	15.276
M24	I2KI	Liver	53	33.11
M24	I2KI	Heart	90	18.459
M24	I2	Skin	45	20.148
M24	I2	Liver	40	8.68
M24	I2	Heart	45	12.455
M24	Buffered	Skin	86	9.048
M24	Buffered	Liver	71	24.875
M24	Buffered	Heart	60	7.373
M24	EtOH	Skin	94	37.366
M24	EtOH	Liver	84	81.18
M24	EtOH	Heart	105	10.127
M25	I2KI	Skin	60	15.708
M25	I2KI	Liver	58	32.096
M25	I2KI	Heart	88	2.445
M25	I2	Skin	53	4.356
M25	I2	Liver	39	12.6
M25	I2	Heart	90	3.349
M25	Buffered	Skin	116	7.82
M25	Buffered	Liver	75	24.025
M25	Buffered	Heart	102	14.52
M25	EtOH	Skin	95	21.185
M25	EtOH	Liver	94	129.456
M25	EtOH	Heart	118	17.52
M26	I2KI	Skin	48	10.92
M26	I2KI	Liver	58	14.322
M26	I2KI	Heart	91	9.52
M26	I2	Skin	127	13.578
M26	I2	Liver	61	34.632
M26	I2	Heart	79	6.948
M26	Buffered	Skin	90	15.974
M26	Buffered	Liver	77	20.227
M26	Buffered	Heart	91	21.24
M26	EtOH	Skin	115	9.52
M26	EtOH	Liver	74	74.562
M26	EtOH	Heart	104	23.532
M27	I2KI	Skin	52	10.521
M27	I2KI	Liver	52	29.835
M27	I2KI	Heart	40	12.81
M27	I2	Skin	82	7.174
M27	I2	Liver	51	22.125
M27	I2	Heart	55	6.33
M27	Buffered	Skin	102	15.435
M27	Buffered	Liver	75	30.597
M27	Buffered	Heart	111	10.353
M27	EtOH	Skin	122	32.806
M27	EtOH	Liver	77	98.49
M27	EtOH	Heart	111	15.06
M28	I2KI	Skin	52	9.776
M28	I2KI	Liver	39	18.055
M28	I2KI	Heart	51	8.256
M28	I2	Skin	41	4.144
M28	I2	Liver	51	21.016
M28	I2	Heart	40	2.964
M28	Buffered	Skin	103	13.317
M28	Buffered	Liver	77	39.246
M28	Buffered	Heart	85	7.866
M28	EtOH	Skin	103	21.528
M28	EtOH	Liver	79	72.237
M28	EtOH	Heart	100	20.412
M29	I2KI	Skin	38	9.18
M29	I2KI	Liver	66	27.18
M29	I2KI	Heart	53	7.92
M29	I2	Skin	55	7.96
M29	I2	Liver	52	17.204
M29	I2	Heart	51	7.854
M29	Buffered	Skin	105	24.893
M29	Buffered	Liver	104	31.36
M29	Buffered	Heart	110	7.786
M29	EtOH	Skin	117	23.571
M29	EtOH	Liver	83	150.839
M29	EtOH	Heart	58	26.376
